# Supplementary material for: Microstructure Evolution in Plastic Deformed Bismuth Telluride for the Enhancement of Thermoelectric Properties
Source: Materials (Basel). 2022 Jun 14;15(12):4204. doi: 10.3390/ma15124204 (PMC9230931; doi:10.3390/ma15124204)
Supplement: Supplementary file 1 [file materials-15-04204-s001.zip]

Archive with 1 entries (1 files):
- materials-1755184-supplementary.pdf
